# Supplementary material for: EEG Signatures of Melancholia: An Update
Source: NeuroSci. 2026 Jun 21;7(3):74. doi: 10.3390/neurosci7030074 (PMC13306071; doi:10.3390/neurosci7030074)
Supplement: Supplementary file 1 [file neurosci-07-00074-s001.zip]

Archive with 1 entries (1 files):
- neurosci-4304427-supplementary.pdf
